# Supplementary material for: Temporal Relationships Exist Between Cecum, Ileum, and Litter Bacterial Microbiomes in a Commercial Turkey Flock, and Subtherapeutic Penicillin Treatment Impacts Ileum Bacterial Community Establishment
Source: Front Vet Sci. 2015 Nov 20;2:56. doi: 10.3389/fvets.2015.00056 (PMC4672264; doi:10.3389/fvets.2015.00056)
Supplement: Supplementary file 1 [file Data_Sheet_1.XLSX]

## Sheet: Day 7
Name	mean(group1)	variance(group1)	std.err(group1)	mean(group2)	variance(group2)	std.err(group2)	pvalue	qvalue
denovo5586	0.483075	0.0689726	0.11745	0.874651	0.00377908	0.0274921	0.00554977	0.865883
denovo6049	0.0111811	3.26086e-05	0.00255377	0.0194211	3.52332e-06	0.000839443	0.00716742	0.885334
denovo5017	0.00566952	8.1311e-06	0.00127523	0.0086331	1.15031e-06	0.000479647	0.0341787	1
denovo3517	0.00644859	4.16631e-05	0.00288663	0.000459995	7.16064e-07	0.000378435	0.0435045	1
denovo4409	0.00526298	2.58309e-05	0.00227292	0.000414364	3.69409e-07	0.000271812	0.0382195	1
denovo3558	0.000290014	6.85548e-08	0.000117094	4.05022e-05	8.20215e-09	4.05022e-05	0.0482081	1
denovo1466	0.000973584	2.22857e-07	0.00021112	0.00184355	5.80726e-08	0.000107771	0.00288914	0.832096
denovo4558	0.000718236	1.47254e-07	0.000171613	0.00138926	3.71542e-08	8.62023e-05	0.00350679	0.832096
denovo1068	0.000610773	1.73904e-07	0.000186496	0.00111634	5.47293e-09	3.30845e-05	0.0126833	0.951701
denovo529	0.000544687	1.35409e-07	0.000164566	0.00104054	9.84208e-09	4.43668e-05	0.00833937	0.908875
denovo466	0.000453569	6.92969e-08	0.000117726	0.000863627	3.90438e-08	8.83671e-05	0.00997285	0.908875
denovo2016	0.000381874	3.9191e-08	8.85336e-05	0.000697105	4.6679e-09	3.05546e-05	0.00442986	0.832096
denovo416	0.000376774	6.11398e-08	0.00011058	0.000681812	9.67976e-09	4.39995e-05	0.0147919	1
denovo3300	5.12461e-05	1.65899e-09	1.82153e-05	5.05625e-06	1.27828e-10	5.05625e-06	0.0185339	1
denovo5144	5.09818e-05	1.2918e-09	1.60736e-05	5.06278e-06	1.28159e-10	5.06278e-06	0.0113575	0.935264
denovo384	0.000239723	3.90624e-09	2.79508e-05	0.000626667	8.572e-08	0.000130935	0.00859502	0.908875
denovo3974	0.0006171	3.82113e-07	0.000276446	4.54856e-05	7.79857e-09	3.94932e-05	0.0445	1
denovo5847	3.06606e-05	4.535e-10	9.52366e-06	5.05625e-06	1.27828e-10	5.05625e-06	0.0220317	1
denovo7698	0.000219039	1.19593e-08	4.89065e-05	0.000378839	1.62218e-08	5.69593e-05	0.0373529	1
denovo234	0.000209055	1.35082e-08	5.19774e-05	0.000388945	8.14657e-09	4.03648e-05	0.0110045	0.935264
denovo819	0.000162935	1.26034e-08	5.02063e-05	0.000348529	1.19131e-08	4.88121e-05	0.0129276	0.951701
denovo5098	0.000203902	7.23677e-09	3.80441e-05	0.000343408	6.17227e-09	3.51348e-05	0.0123281	0.951701
denovo5659	0.000132556	5.88251e-09	3.43002e-05	1.51883e-05	1.15343e-09	1.51883e-05	0.00655882	0.885334
denovo4267	0.000106736	9.0817e-09	4.26185e-05	0.000232466	7.53261e-09	3.88139e-05	0.0339887	1
denovo3549	0.000127531	3.18457e-09	2.52372e-05	0.000232351	2.02955e-09	2.01472e-05	0.00558145	0.865883
denovo4997	7.65608e-05	2.24233e-09	2.1177e-05	0.000196911	6.79878e-09	3.68749e-05	0.00942986	0.908875
denovo3055	0.000101929	7.37314e-09	3.84009e-05	0.000196936	3.60147e-09	2.68383e-05	0.0459367	1
denovo6088	9.19717e-05	2.83083e-09	2.37942e-05	0.000166631	2.72216e-09	2.33331e-05	0.0302195	1
denovo7764	6.62202e-05	3.07603e-09	2.48033e-05	0.000242512	2.76452e-09	2.35139e-05	0.000373303	0.823964
denovo3465	9.15846e-05	3.3638e-09	2.59376e-05	0.00021214	3.05691e-09	2.47262e-05	0.00449095	0.832096
denovo7681	0.000112178	2.08988e-09	2.04445e-05	0.000181926	3.02496e-09	2.45966e-05	0.0340204	1
denovo1168	7.13169e-05	2.02178e-09	2.01086e-05	0.000212248	3.43073e-09	2.61944e-05	0.00114932	0.823964
denovo5354	9.70056e-05	1.76406e-09	1.87833e-05	0.000176738	2.19789e-09	2.09661e-05	0.00939819	0.908875
denovo6360	0.000257136	6.74669e-08	0.000116161	2.0225e-05	2.04525e-09	2.0225e-05	0.0484072	1
denovo1535	0.000107118	3.66281e-09	2.70659e-05	0.000237437	5.94922e-09	3.44941e-05	0.00782579	0.908875
denovo1677	8.66732e-05	1.13726e-09	1.50815e-05	0.000191975	9.13885e-09	4.27524e-05	0.0253575	1
denovo1972	3.0479e-05	7.74174e-10	1.24433e-05	0	0	0	0.0179615	1
denovo4163	5.60734e-05	1.40968e-09	1.6791e-05	0.000166649	1.76612e-09	1.87942e-05	0.00102489	0.823964
denovo6869	5.08639e-05	2.56652e-09	2.26562e-05	0.000141463	2.7572e-09	2.34828e-05	0.0102195	0.908875
denovo6105	8.6723e-05	8.16793e-10	1.27812e-05	0.000151575	9.64808e-10	1.38911e-05	0.00397511	0.832096
denovo3950	5.09287e-05	4.17827e-09	2.89077e-05	0.000176709	4.0963e-09	2.86227e-05	0.00695928	0.885334
denovo7003	3.57598e-05	1.83992e-09	1.91829e-05	0.000136353	1.45464e-09	1.70566e-05	0.00185294	0.823964
denovo3801	7.63451e-05	2.21879e-09	2.10656e-05	0.00015151	2.54331e-09	2.25535e-05	0.0191425	1
denovo4948	6.12916e-05	2.80173e-09	2.36716e-05	0.00012122	4.40633e-10	9.38757e-06	0.0232014	1
denovo3614	6.62439e-05	4.70283e-09	3.06686e-05	0.000136378	8.26631e-10	1.28579e-05	0.0384819	1
denovo6801	5.11705e-05	9.95304e-10	1.41089e-05	0.000126286	3.49956e-09	2.64558e-05	0.0164593	1
denovo3675	2.54578e-05	6.49325e-10	1.13958e-05	0.00012619	3.47243e-09	2.63531e-05	0.00337557	0.832096
denovo7008	5.09434e-05	1.92164e-09	1.96043e-05	0.000116161	2.09986e-09	2.04932e-05	0.0264208	1
denovo1617	4.10279e-05	8.63985e-10	1.31452e-05	0.000106087	3.00028e-09	2.44961e-05	0.0240995	1
denovo5368	0.000143903	2.13476e-08	6.53416e-05	1.01125e-05	5.11313e-10	1.01125e-05	0.0466312	1
denovo887	2.55528e-05	6.49349e-10	1.1396e-05	0	0	0	0.0298326	1
denovo1137	4.57792e-05	1.08661e-09	1.47419e-05	0.000106032	2.34782e-09	2.16694e-05	0.0264525	1
denovo6021	2.02483e-05	1.08761e-09	1.47486e-05	0.00011617	1.78383e-09	1.88882e-05	0.00168552	0.823964
denovo6680	2.53561e-05	9.595e-10	1.38528e-05	6.06021e-05	5.08526e-10	1.00849e-05	0.0435588	1
denovo3854	2.02635e-05	7.69893e-10	1.24088e-05	9.59137e-05	1.70357e-09	1.84584e-05	0.00426697	0.832096
denovo6393	9.22813e-05	7.43047e-09	3.85499e-05	1.01125e-05	5.11313e-10	1.01125e-05	0.041948	1
denovo4439	3.60148e-05	1.5269e-09	1.74751e-05	0	0	0	0.0421312	1
denovo6800	4.09866e-05	5.40496e-10	1.03971e-05	6.56526e-05	1.88952e-10	6.14739e-06	0.0448552	1
denovo4995	3.06867e-05	1.11208e-09	1.49136e-05	0	0	0	0.0431199	1
denovo5451	9.70496e-05	9.88114e-09	4.44548e-05	0	0	0	0.0337805	1
denovo3215	2.04341e-05	1.30535e-10	5.1095e-06	7.07512e-05	2.36659e-09	2.17559e-05	0.0291946	1
denovo817	2.04536e-05	7.84556e-10	1.25264e-05	7.07085e-05	4.4555e-10	9.43981e-06	0.00584163	0.865883
denovo3913	7.12755e-05	2.05144e-09	2.02556e-05	2.02047e-05	4.45839e-10	9.44287e-06	0.0274842	1
denovo2379	8.22799e-05	6.44563e-09	3.59044e-05	0	0	0	0.0267896	1
denovo5158	1.52052e-05	5.14413e-10	1.01431e-05	8.58294e-05	3.37154e-09	2.59674e-05	0.0157828	1
denovo66	6.66447e-05	3.81597e-09	2.7626e-05	0	0	0	0.0198756	1
denovo5839	3.06645e-05	1.11193e-09	1.49126e-05	0	0	0	0.043681	1
denovo7256	4.0952e-05	2.03437e-10	6.37866e-06	7.5728e-05	1.26977e-09	1.59359e-05	0.046319	1
denovo3238	2.02635e-05	7.69893e-10	1.24088e-05	6.05861e-05	8.22814e-10	1.28282e-05	0.0287941	1
denovo5493	1.01317e-05	1.92473e-10	6.20441e-06	5.55806e-05	1.7268e-09	1.85839e-05	0.0255249	1
denovo5092	7.65084e-05	3.56082e-09	2.66864e-05	5.06278e-06	1.28159e-10	5.06278e-06	0.0132692	0.951701

## Sheet: Day 14
Name	mean(group1)	variance(group1)	std.err(group1)	mean(group2)	variance(group2)	std.err(group2)	pvalue	qvalue
denovo5586	0.119774	0.0133579	0.0516873	0.503737	0.0908345	0.134785	0.0116241	0.0929598
denovo2519	0.160711	0.00470841	0.0306868	0.00271051	1.33099e-05	0.00163156	0.000463245	0.0279274
denovo6909	0.102747	0.0124021	0.0498038	0.000902818	2.18143e-07	0.000208875	0.0403384	0.163476
denovo4373	0.0482905	0.000798671	0.0126386	0.00194447	3.24834e-06	0.00080602	0.00208183	0.0363104
denovo6049	0.00282023	7.75143e-06	0.00124511	0.0117592	4.79945e-05	0.00309821	0.0112011	0.0929598
denovo5017	0.00213277	4.8126e-06	0.000981081	0.00705852	6.12651e-06	0.00110693	0.00363523	0.0559066
denovo4546	0.00701006	3.08002e-05	0.00248194	0.000101714	8.95935e-09	4.23305e-05	0.00885437	0.08298
denovo989	0.00564476	1.47436e-05	0.00171718	0.000403787	1.46306e-07	0.000171059	0.0062025	0.0676394
denovo6755	0.00306716	9.7592e-06	0.00139708	4.58204e-05	3.63951e-09	2.69797e-05	0.0319667	0.14636
denovo4028	0.00437051	2.96826e-06	0.000770489	5.06458e-05	9.93057e-09	4.45658e-05	0.000323162	0.0279274
denovo2252	0.000238444	6.2186e-08	0.000111522	0.0010579	5.35434e-07	0.000327241	0.0206033	0.110336
denovo1466	0.000270169	4.28739e-08	9.26001e-05	0.0010939	4.4904e-07	0.00029968	0.0123454	0.0957188
denovo3156	0.00163551	3.1035e-06	0.000787846	1.5188e-05	1.15337e-09	1.5188e-05	0.0397809	0.162313
denovo4558	0.000207491	4.65072e-08	9.64439e-05	0.000856358	2.80426e-07	0.000236823	0.0150583	0.10148
denovo1068	0.000114893	1.47277e-08	5.42729e-05	0.000621624	1.21104e-07	0.00015563	0.0057975	0.0656086
denovo529	0.0001455	1.14096e-08	4.77695e-05	0.000697803	1.46168e-07	0.000170979	0.00528017	0.0630309
denovo1998	0.000496605	4.91751e-08	9.91717e-05	1.53996e-05	1.97763e-10	6.28909e-06	0.000575589	0.0279274
denovo466	7.77414e-05	1.13838e-08	4.77153e-05	0.000524868	8.40435e-08	0.000129648	0.00420666	0.0629258
denovo885	0.000679217	6.05082e-08	0.000110007	4.56579e-05	2.6924e-09	2.32052e-05	0.000291262	0.0279274
denovo213	0.000840958	6.40175e-07	0.00035782	1.52522e-05	1.93862e-10	6.22675e-06	0.0233981	0.121046
denovo6851	0.000758369	1.71911e-07	0.000185424	1.52522e-05	1.93862e-10	6.22675e-06	0.00129958	0.0311789
denovo1795	0.00111317	7.10132e-07	0.000376864	3.5937e-05	1.82117e-09	1.90849e-05	0.00783218	0.0768147
denovo416	7.3097e-05	1.01285e-08	4.50077e-05	0.000397433	5.03642e-08	0.000100364	0.00694175	0.0713584
denovo7216	6.80731e-05	1.90199e-09	1.95038e-05	1.52072e-05	5.13099e-10	1.01301e-05	0.0191886	0.109747
denovo5335	0.000512361	6.93298e-08	0.000117754	1.0153e-05	1.93284e-10	6.21746e-06	0.000977809	0.0279274
denovo3300	0.000768412	7.13741e-07	0.00037782	2.57903e-05	6.70405e-10	1.15793e-05	0.0476491	0.178667
denovo7536	0.000303575	2.02045e-08	6.35681e-05	1.5188e-05	1.15337e-09	1.5188e-05	0.000829404	0.0279274
denovo384	6.21944e-05	5.54346e-09	3.3297e-05	0.000301101	3.29425e-08	8.11696e-05	0.0102358	0.0917675
denovo1378	0.000277068	6.38307e-08	0.000112987	3.0596e-05	1.72744e-09	1.85873e-05	0.0329542	0.147503
denovo3974	0.000293427	4.94874e-08	9.94861e-05	4.05591e-05	3.40118e-09	2.60813e-05	0.0173842	0.105295
denovo1129	0.000532131	2.06579e-07	0.000203263	9.18612e-05	1.80565e-08	6.00941e-05	0.0380832	0.160857
denovo4721	0.000297865	1.01317e-07	0.000142349	0	0	0	0.0371151	0.160152
denovo6553	0.000292426	8.78739e-08	0.00013257	5.255e-06	1.38075e-10	5.255e-06	0.0318724	0.14636
denovo7698	6.74203e-05	3.82143e-09	2.76457e-05	0.000244828	2.18535e-08	6.61112e-05	0.0167309	0.105295
denovo2550	0.000423844	6.60789e-08	0.00011496	5.06265e-06	1.28152e-10	5.06265e-06	0.00223994	0.0363104
denovo1830	0.00071669	5.33385e-07	0.000326614	5.09035e-06	1.29559e-10	5.09035e-06	0.0312483	0.145289
denovo234	7.24651e-05	6.31912e-09	3.55503e-05	0.000218849	2.1408e-08	6.5434e-05	0.0475936	0.178667
denovo6190	0.000345759	3.24277e-08	8.05329e-05	0	0	0	0.0009362	0.0279274
denovo4490	0.000612946	3.52998e-07	0.000265706	0	0	0	0.0234105	0.121046
denovo5156	5.17244e-05	2.61181e-09	2.28552e-05	0.000287919	1.76269e-08	5.93749e-05	0.00194175	0.0363104
denovo4872	0.00021443	1.7206e-08	5.86617e-05	1.01639e-05	5.16524e-10	1.01639e-05	0.00314147	0.0495844
denovo4232	0.000318245	2.17065e-08	6.58886e-05	0	0	0	0.000596394	0.0279274
denovo5098	4.69209e-05	1.15095e-09	1.5172e-05	0.000173146	1.27836e-08	5.05641e-05	0.0198738	0.109747
denovo3643	0.000517637	2.23295e-07	0.000211327	0	0	0	0.0177309	0.105295
denovo1460	0.000239516	6.27745e-08	0.000112049	1.01639e-05	5.16524e-10	1.01639e-05	0.0406865	0.16378
denovo6044	0.000333908	5.06566e-08	0.000100654	1.5188e-05	1.15337e-09	1.5188e-05	0.00503883	0.0630309
denovo3788	0.000297931	2.64183e-08	7.26888e-05	0	0	0	0.00119001	0.0297397
denovo2185	0.000277558	1.83495e-08	6.05797e-05	5.06265e-06	1.28152e-10	5.06265e-06	0.000818308	0.0279274
denovo6303	0.00038798	1.57519e-07	0.000177493	5.08195e-06	1.29131e-10	5.08195e-06	0.0325201	0.147343
denovo3549	2.06926e-05	4.60725e-10	9.59922e-06	0.000163346	7.19313e-09	3.79292e-05	0.00221914	0.0363104
denovo6663	0.000157014	1.13716e-08	4.76898e-05	5.255e-06	1.38075e-10	5.255e-06	0.00479196	0.0630309
denovo7351	3.1068e-05	1.12567e-09	1.50045e-05	0.000127391	8.02027e-09	4.00506e-05	0.0267226	0.131908
denovo3306	3.09774e-05	2.10731e-09	2.05295e-05	0.00016795	1.42616e-08	5.34072e-05	0.019767	0.109747
denovo1109	0.000266307	3.06575e-08	7.83039e-05	6.11813e-05	1.51467e-08	5.50395e-05	0.0333051	0.14797
denovo7000	2.57152e-05	1.96102e-09	1.98041e-05	0.000127113	1.05569e-08	4.59498e-05	0.0417115	0.165704
denovo3315	3.68433e-05	1.60077e-09	1.78929e-05	0.000127499	5.06389e-09	3.18242e-05	0.0165825	0.105295
denovo2501	3.13195e-05	8.17858e-10	1.27895e-05	0.000112633	5.71459e-09	3.38071e-05	0.0268308	0.131908
denovo2874	2.0773e-05	4.61828e-10	9.61071e-06	0.000112246	5.62457e-09	3.35398e-05	0.0125201	0.0957188
denovo4997	2.0602e-05	1.11319e-09	1.49211e-05	0.000122692	4.31111e-09	2.93636e-05	0.00546463	0.0630309
denovo3055	3.14684e-05	1.18127e-09	1.53706e-05	0.000132571	5.84376e-09	3.4187e-05	0.0108003	0.092719
denovo5795	0.000281408	6.08306e-08	0.0001103	1.56092e-05	5.48327e-10	1.04721e-05	0.0195603	0.109747
denovo4135	0.000197692	8.56854e-09	4.1397e-05	1.52434e-05	5.17533e-10	1.01738e-05	0.000957004	0.0279274
denovo1680	0.000130657	1.32462e-08	5.14707e-05	5.255e-06	1.38075e-10	5.255e-06	0.0187545	0.10921
denovo4591	0.000119838	1.6915e-08	5.81635e-05	0	0	0	0.0395257	0.162313
denovo4140	0.000239941	3.49991e-08	8.3665e-05	5.09918e-06	1.30008e-10	5.09918e-06	0.00856449	0.0815374
denovo7681	1.02265e-05	5.22908e-10	1.02265e-05	0.00011696	8.18169e-09	4.04517e-05	0.0144688	0.0986156
denovo5354	3.65817e-05	1.23655e-09	1.57261e-05	9.22052e-05	1.50911e-09	1.7373e-05	0.0204286	0.110336
denovo6058	1.03976e-05	2.02796e-10	6.36861e-06	0.000122451	1.44855e-08	5.38246e-05	0.0387032	0.161853
denovo6360	0.000109829	2.56703e-09	2.26585e-05	0	0	0	0.000554785	0.0279274
denovo4471	0	0	0	0.000106908	9.04392e-09	4.25298e-05	0.0157864	0.105201
denovo1535	5.11326e-06	1.30727e-10	5.11326e-06	6.13052e-05	1.47807e-09	1.71934e-05	0.00499584	0.0630309
denovo1677	1.0466e-05	2.05395e-10	6.40929e-06	0.00011192	8.53083e-09	4.13058e-05	0.0186366	0.10921
denovo3834	0.000104483	9.15017e-09	4.27789e-05	1.01446e-05	1.92963e-10	6.21229e-06	0.030982	0.145176
denovo317	2.60352e-05	6.73136e-10	1.16029e-05	0.000127152	7.02579e-09	3.74854e-05	0.0139612	0.0986156
denovo7416	0.000151666	2.14268e-08	6.54627e-05	0	0	0	0.0229182	0.120579
denovo6409	0.000156537	5.76042e-09	3.39424e-05	5.09035e-06	1.29559e-10	5.09035e-06	0.000823856	0.0279274
denovo1582	2.0773e-05	4.61828e-10	9.61071e-06	9.18309e-05	3.39447e-09	2.60556e-05	0.0144632	0.0986156
denovo6105	1.56597e-05	2.04464e-10	6.39475e-06	8.66105e-05	5.92563e-09	3.44257e-05	0.0417171	0.165704
denovo1363	1.55793e-05	2.02333e-10	6.36133e-06	7.65124e-05	2.55122e-09	2.25886e-05	0.0132275	0.0986156
denovo6496	2.08053e-05	4.73862e-10	9.73512e-06	9.66374e-05	5.87774e-09	3.42863e-05	0.0348239	0.151378
denovo7003	1.57503e-05	2.06749e-10	6.43039e-06	0.000137296	1.04428e-08	4.57007e-05	0.0121956	0.0957188
denovo521	8.8995e-05	1.59937e-09	1.7885e-05	5.06265e-06	1.28152e-10	5.06265e-06	0.00076699	0.0279274
denovo4100	0.000177908	1.0554e-08	4.59434e-05	5.09035e-06	1.29559e-10	5.09035e-06	0.00182802	0.0363104
denovo811	7.83384e-05	5.80514e-09	3.40739e-05	5.06265e-06	1.28152e-10	5.06265e-06	0.0348294	0.151378
denovo4948	1.56376e-05	5.50005e-10	1.04881e-05	0.000116871	7.61738e-09	3.90317e-05	0.0159612	0.105201
denovo6082	2.08857e-05	4.85488e-10	9.85381e-06	0.000101698	6.36281e-09	3.5673e-05	0.0309196	0.145176
denovo7106	9.95564e-05	6.38483e-09	3.57347e-05	5.06265e-06	1.28152e-10	5.06265e-06	0.0126075	0.0957188
denovo4087	5.21959e-05	1.70995e-09	1.8493e-05	5.06265e-06	1.28152e-10	5.06265e-06	0.0173897	0.105295
denovo4371	0.000166359	2.98095e-08	7.72134e-05	0	0	0	0.0326727	0.147343
denovo5385	2.57475e-05	1.31902e-09	1.6242e-05	0.00011199	6.30346e-09	3.55062e-05	0.0292094	0.140155
denovo6494	9.41152e-05	2.96112e-09	2.43356e-05	0	0	0	0.00146463	0.0325357
denovo6801	2.05436e-05	1.11238e-09	1.49156e-05	8.16759e-05	1.07477e-09	1.46613e-05	0.00725104	0.0724845
denovo3675	2.60573e-05	6.76068e-10	1.16281e-05	9.67823e-05	5.86053e-09	3.4236e-05	0.0490305	0.182657
denovo3325	0.000140446	1.02381e-08	4.52507e-05	0	0	0	0.00542857	0.0630309
denovo5534	5.11326e-06	1.30727e-10	5.11326e-06	5.60032e-05	2.36009e-09	2.1726e-05	0.0245742	0.125976
denovo6057	5.11326e-06	1.30727e-10	5.11326e-06	5.09514e-05	1.59965e-09	1.78866e-05	0.0170222	0.105295
denovo7322	0.000188394	2.59964e-08	7.2106e-05	1.03369e-05	2.00442e-10	6.33154e-06	0.0172885	0.105295
denovo7008	1.57866e-05	1.24608e-09	1.57866e-05	7.14863e-05	1.08052e-09	1.47005e-05	0.0136006	0.0986156
denovo7571	2.58863e-05	9.80647e-10	1.40046e-05	7.13305e-05	1.07808e-09	1.46839e-05	0.0275589	0.133302
denovo1328	0.000109702	3.92892e-09	2.80318e-05	5.09035e-06	1.29559e-10	5.09035e-06	0.00202913	0.0363104
denovo4256	1.54887e-05	5.26827e-10	1.02648e-05	6.11044e-05	2.1086e-09	2.05358e-05	0.0454355	0.174689
denovo5368	8.36063e-05	2.21957e-09	2.10693e-05	0	0	0	0.00137587	0.0317394
denovo887	0.000156968	2.13462e-08	6.53394e-05	0	0	0	0.0192885	0.109747
denovo4259	0.000125312	1.06382e-08	4.61263e-05	0	0	0	0.0104119	0.0918371
denovo7252	0.000172762	2.24643e-08	6.70288e-05	0	0	0	0.0138363	0.0986156
denovo585	8.89436e-05	3.28906e-09	2.56478e-05	5.06265e-06	1.28152e-10	5.06265e-06	0.00440083	0.0629258
denovo3339	3.66575e-05	5.56734e-10	1.05521e-05	5.08195e-06	1.29131e-10	5.08195e-06	0.0108211	0.092719
denovo4001	1.03754e-05	2.01913e-10	6.35473e-06	6.62418e-05	3.41243e-09	2.61244e-05	0.0380097	0.160857
denovo1137	1.05465e-05	2.08555e-10	6.4584e-06	5.5839e-05	2.37029e-09	2.17729e-05	0.0442344	0.17156
denovo5105	8.85598e-05	2.2023e-09	2.09871e-05	0	0	0	0.00106103	0.0289267
denovo1978	9.3873e-05	2.57642e-09	2.26999e-05	0	0	0	0.00114563	0.0297397
denovo4151	1.05244e-05	5.53813e-10	1.05244e-05	8.17377e-05	3.31705e-09	2.57567e-05	0.0144202	0.0986156
denovo1394	8.92812e-05	1.00309e-08	4.47903e-05	0	0	0	0.0443356	0.17156
denovo5546	0.000177924	2.5956e-08	7.205e-05	0	0	0	0.0168169	0.105295
denovo236	9.93035e-05	9.27072e-09	4.30598e-05	1.051e-05	5.523e-10	1.051e-05	0.0434508	0.171455
denovo2888	4.18932e-05	8.86011e-10	1.33117e-05	5.08195e-06	1.29131e-10	5.08195e-06	0.013509	0.0986156
denovo5043	8.37454e-05	4.00243e-09	2.82928e-05	0	0	0	0.00678918	0.0713584
denovo6393	8.36498e-05	2.23316e-09	2.11337e-05	1.52438e-05	1.93648e-10	6.22331e-06	0.00542302	0.0630309
denovo6398	2.60892e-05	1.09851e-13	1.48224e-07	0	0	0	0	0
denovo2165	3.14638e-05	4.81256e-10	9.81077e-06	0	0	0	0.00440638	0.0629258
denovo162	6.80995e-05	9.19289e-10	1.35594e-05	5.06265e-06	1.28152e-10	5.06265e-06	0.000895978	0.0279274
denovo1151	4.14511e-05	1.50481e-09	1.73483e-05	0	0	0	0.0199445	0.109747
denovo1976	4.67136e-05	2.13455e-09	2.06618e-05	0	0	0	0.0257129	0.129599
denovo3317	5.2843e-06	1.39619e-10	5.2843e-06	5.09771e-05	6.31675e-10	1.12399e-05	0.0019792	0.0363104
denovo4000	4.16587e-05	1.2144e-09	1.55846e-05	0	0	0	0.0113107	0.0929598
denovo4623	7.30859e-05	4.91413e-10	9.91375e-06	0	0	0	4.16089e-05	0.0124782
denovo6696	7.2793e-05	6.21904e-09	3.52677e-05	0	0	0	0.0388585	0.161853
denovo6800	1.02265e-05	5.22908e-10	1.02265e-05	4.59149e-05	4.42849e-10	9.41115e-06	0.014301	0.0986156
denovo1225	0.000109959	1.17183e-08	4.84113e-05	0	0	0	0.0250707	0.127433
denovo4244	5.11326e-06	1.30727e-10	5.11326e-06	5.58772e-05	2.71268e-09	2.32924e-05	0.0344938	0.151378
denovo7557	7.33591e-05	3.6325e-09	2.69537e-05	0	0	0	0.010251	0.0917675
denovo580	4.69528e-05	1.35959e-10	5.21458e-06	2.03534e-05	4.52285e-10	9.51089e-06	0.0176463	0.105295
denovo4209	7.32443e-05	2.90242e-09	2.40932e-05	0	0	0	0.00618031	0.0676394
denovo7535	1.03754e-05	2.01913e-10	6.35473e-06	5.62148e-05	1.09221e-09	1.47798e-05	0.00794036	0.0768147
denovo817	1.05465e-05	2.08555e-10	6.4584e-06	4.58779e-05	1.08652e-09	1.47412e-05	0.0302025	0.14377
denovo1799	9.3481e-05	4.83745e-09	3.11045e-05	0	0	0	0.00640638	0.0686152
denovo5935	5.2281e-05	1.05438e-09	1.45216e-05	1.01895e-05	1.94675e-10	6.23979e-06	0.0115811	0.0929598
denovo7671	6.79186e-05	9.0641e-10	1.34641e-05	0	0	0	0.000477115	0.0279274
denovo1075	4.19516e-05	1.23748e-09	1.5732e-05	0	0	0	0.0114438	0.0929598
denovo1183	4.20324e-05	9.06507e-10	1.34648e-05	0	0	0	0.00516089	0.0630309
denovo2044	0	0	0	3.04422e-05	1.0909e-09	1.4771e-05	0.039233	0.162285
denovo5158	0	0	0	4.11614e-05	1.53382e-09	1.75147e-05	0.0211789	0.112414
denovo1143	4.68474e-05	1.13451e-09	1.50633e-05	0	0	0	0.00529404	0.0630309
denovo6368	7.32932e-05	1.20549e-09	1.55273e-05	0	0	0	0.000686546	0.0279274
denovo713	6.23684e-05	8.3646e-10	1.29341e-05	0	0	0	0.000629681	0.0279274
denovo912	7.80187e-05	5.4046e-09	3.28774e-05	0	0	0	0.0204424	0.110336
denovo5224	0	0	0	8.71967e-05	2.81305e-09	2.37194e-05	0.00198474	0.0363104
denovo5815	4.67941e-05	2.83906e-09	2.38288e-05	0	0	0	0.0476616	0.178667
denovo6425	5.19755e-05	9.68009e-10	1.39141e-05	0	0	0	0.0018516	0.0363104
denovo116	2.61211e-05	6.79855e-10	1.16607e-05	0	0	0	0.0273148	0.133195
denovo3238	0	0	0	3.55775e-05	8.40021e-10	1.29616e-05	0.00974341	0.089907
denovo3647	3.13735e-05	1.44118e-10	5.36876e-06	0	0	0	0.000177531	0.0279274
denovo6001	6.27427e-05	2.27901e-09	2.13495e-05	0	0	0	0.00701942	0.0713584
denovo6206	6.26789e-05	3.6904e-09	2.71676e-05	5.08195e-06	1.29131e-10	5.08195e-06	0.0375895	0.160857
denovo4686	3.14272e-05	8.18278e-10	1.27928e-05	0	0	0	0.0175021	0.105295
denovo5229	0	0	0	4.56948e-05	2.05579e-09	2.0277e-05	0.0264411	0.131908
denovo1374	6.80187e-05	2.28913e-09	2.13969e-05	0	0	0	0.00468239	0.0630309
denovo2648	4.15199e-05	1.53715e-09	1.75337e-05	5.08195e-06	1.29131e-10	5.08195e-06	0.0440097	0.17156
denovo4412	6.29666e-05	5.11224e-09	3.19757e-05	0	0	0	0.0471942	0.178667
denovo5736	4.70115e-05	8.31016e-10	1.2892e-05	0	0	0	0.00215811	0.0363104
denovo6991	7.30276e-05	8.29122e-10	1.28773e-05	0	0	0	0.000270458	0.0279274

## Sheet: Day 21
Name	mean(group1)	variance(group1)	std.err(group1)	mean(group2)	variance(group2)	std.err(group2)	pvalue	qvalue
denovo5313	0.0963502	0.022883	0.0676506	0.507063	0.110979	0.148982	0.0115077	0.230697
denovo2519	0.322544	0.11627	0.152493	0.00421699	3.42006e-05	0.00261536	0.0312438	0.276922
denovo6909	0.104406	0.00991465	0.0445301	0.00420159	5.74304e-05	0.00338911	0.0216528	0.270695
denovo4544	0.000502946	7.24348e-07	0.000380617	0.00593736	9.52013e-06	0.00137986	0.00128858	0.210362
denovo7496	0.00206906	8.90159e-06	0.00133429	0.00841149	2.68883e-05	0.00231898	0.0159151	0.256492
denovo1364	0.00160636	6.12388e-06	0.0011067	0.00653507	2.31096e-05	0.00214987	0.0351404	0.285763
denovo4546	0.0072864	1.78297e-05	0.00188837	0.00033526	2.24511e-07	0.000211902	0.00166204	0.210362
denovo6755	0.00295328	7.4138e-06	0.00121769	0.000137524	7.05844e-08	0.000118815	0.019017	0.269453
denovo4028	0.00651297	3.92099e-05	0.00280035	8.92159e-05	1.69341e-08	5.81964e-05	0.0192454	0.269453
denovo2116	0.00169872	3.37523e-06	0.000821612	6.31078e-05	1.01355e-08	4.50233e-05	0.0386713	0.292974
denovo3558	0.00518411	2.84427e-05	0.00238507	0.000116712	6.10104e-08	0.000110463	0.0284012	0.270695
denovo2829	2.57288e-05	3.30985e-09	2.57288e-05	0.00101393	5.46304e-07	0.000330546	0.00464043	0.210362
denovo6078	0.000456918	5.41019e-07	0.000328943	0.00229774	2.51467e-06	0.000709179	0.0164552	0.257115
denovo3156	0.0021537	1.82893e-06	0.000604802	0.000110737	3.83003e-08	8.75217e-05	0.00237963	0.210362
denovo7167	1.02304e-05	1.9624e-10	6.26483e-06	0.000310955	9.58722e-08	0.000138472	0.0252114	0.270695
denovo2944	0.000189919	6.94519e-08	0.000117857	0.00207441	1.85526e-06	0.000609141	0.00406019	0.210362
denovo2601	1.54373e-05	1.19155e-09	1.54373e-05	0.000197115	3.45966e-08	8.31825e-05	0.0261235	0.270695
denovo1891	0.000683253	4.35471e-07	0.000295117	4.76174e-05	8.62959e-09	4.15442e-05	0.0274151	0.270695
denovo836	0.000153807	1.82815e-08	6.04673e-05	0.00100417	9.65783e-07	0.000439496	0.0474414	0.306946
denovo3857	2.56458e-05	1.98594e-09	1.99296e-05	0.00209569	7.83841e-07	0.00039594	0.000302469	0.134053
denovo885	0.00124354	1.32373e-06	0.000514534	1.06309e-05	5.65085e-10	1.06309e-05	0.0145988	0.244016
denovo213	0.00107672	5.34852e-07	0.000327063	4.69517e-05	4.25362e-09	2.91672e-05	0.00343673	0.210362
denovo6851	0.00104918	1.40313e-06	0.000529741	3.18928e-05	5.08577e-09	3.18928e-05	0.0474321	0.306946
denovo5335	0.00113839	7.50363e-07	0.000387392	1.04091e-05	2.03308e-10	6.37664e-06	0.00538426	0.210362
denovo7607	0.000215676	7.86884e-08	0.00012545	0.000732241	2.52605e-07	0.000224769	0.0367731	0.290868
denovo6907	0.000811141	5.64673e-07	0.000336057	3.1671e-05	3.32307e-09	2.57801e-05	0.0185664	0.269453
denovo2765	0.000148943	5.31985e-08	0.000103149	0.000813402	4.54408e-07	0.000301466	0.0313364	0.276922
denovo4157	0.00017974	6.85711e-08	0.000117108	0.000640705	1.54271e-07	0.000175654	0.0245941	0.270695
denovo5144	0.000785294	4.09267e-07	0.0002861	5.31547e-05	1.41271e-08	5.31547e-05	0.0112685	0.230697
denovo3408	3.56743e-05	8.32218e-10	1.29013e-05	0.000764497	1.93752e-07	0.000196851	0.00147068	0.210362
denovo2356	6.15658e-05	3.84117e-09	2.7717e-05	0.000358663	1.09428e-07	0.000147938	0.0403981	0.299214
denovo4826	0.000308264	9.42629e-08	0.000137305	1.57245e-05	5.59434e-10	1.05777e-05	0.0280494	0.270695
denovo2129	0.000651714	3.35009e-07	0.000258847	1.59464e-05	1.27144e-09	1.59464e-05	0.0124367	0.234549
denovo5847	9.74685e-05	2.68248e-08	7.32458e-05	0.000503133	1.0463e-07	0.000144658	0.0116481	0.230697
denovo4721	0.000226006	4.37618e-08	9.35541e-05	2.104e-05	1.1981e-09	1.54797e-05	0.0254923	0.270695
denovo6553	0.000256847	5.81167e-08	0.000107812	1.04091e-05	2.03308e-10	6.37664e-06	0.0194552	0.269453
denovo1464	7.70171e-05	1.41729e-08	5.32407e-05	0.000509255	1.0353e-07	0.000143896	0.00637654	0.210362
denovo2550	0.000590764	4.26825e-07	0.000292173	0	0	0	0.0362176	0.289216
denovo1830	0.000291982	1.03196e-07	0.000143664	1.06309e-05	5.65085e-10	1.06309e-05	0.043713	0.306946
denovo6190	0.000586455	2.66107e-07	0.000230698	5.31547e-06	1.41271e-10	5.31547e-06	0.0112454	0.230697
denovo4605	9.76084e-05	2.45198e-08	7.00283e-05	0.000376211	5.4842e-08	0.00010473	0.0229985	0.270695
denovo4232	0.000509068	3.26597e-07	0.000255577	1.06309e-05	5.65085e-10	1.06309e-05	0.0445015	0.306946
denovo1460	0.000195129	3.12019e-08	7.89961e-05	1.57245e-05	5.59434e-10	1.05777e-05	0.0209815	0.270695
denovo4186	0.000240379	5.00325e-08	0.000100032	2.12619e-05	2.26034e-09	2.12619e-05	0.0266821	0.270695
denovo4280	8.20772e-05	1.36411e-08	5.22324e-05	0.000351327	5.66506e-08	0.000106443	0.0200941	0.270695
denovo6044	0.00041828	1.39025e-07	0.000166748	5.31547e-06	1.41271e-10	5.31547e-06	0.0119136	0.230697
denovo2821	1.53543e-05	5.27475e-10	1.02711e-05	0.000138481	1.50579e-08	5.48779e-05	0.0235231	0.270695
denovo3788	0.000422905	1.98854e-07	0.000199426	1.06309e-05	5.65085e-10	1.06309e-05	0.0333086	0.276922
denovo4852	0.000205505	4.83095e-08	9.82949e-05	5.31547e-06	1.41271e-10	5.31547e-06	0.0357006	0.28768
denovo1099	0.000133523	1.63577e-08	5.71975e-05	5.31547e-06	1.41271e-10	5.31547e-06	0.0221312	0.270695
denovo1507	4.61885e-05	5.73446e-09	3.38658e-05	0.000279777	6.22484e-08	0.000111578	0.0372546	0.290868
denovo304	5.14575e-06	1.32394e-10	5.14575e-06	0.000279906	8.59861e-08	0.000131138	0.030429	0.276922
denovo862	5.13656e-05	7.90819e-09	3.97698e-05	0.000421769	7.52152e-08	0.00012265	0.00579938	0.210362
denovo1141	5.14575e-06	1.32394e-10	5.14575e-06	0.000244371	6.60581e-08	0.000114942	0.0322145	0.276922
denovo3989	5.64602e-05	3.43303e-09	2.62032e-05	0.000299901	3.11429e-08	7.89213e-05	0.00502469	0.210362
denovo6091	4.11086e-05	3.49589e-09	2.6442e-05	0.000330246	5.1112e-08	0.000101106	0.00693673	0.212023
denovo4135	0.000275524	4.63205e-08	9.62502e-05	5.31547e-06	1.41271e-10	5.31547e-06	0.00649537	0.210362
denovo1680	0.000164324	2.32584e-08	6.82032e-05	5.31547e-06	1.41271e-10	5.31547e-06	0.0181343	0.267901
denovo4591	8.73355e-05	7.13495e-09	3.77755e-05	1.06309e-05	5.65085e-10	1.06309e-05	0.0434614	0.306946
denovo1166	0.000148922	1.891e-08	6.14979e-05	1.59464e-05	1.27144e-09	1.59464e-05	0.0305864	0.276922
denovo6348	2.05402e-05	1.12481e-09	1.49987e-05	7.20891e-05	2.46569e-09	2.22067e-05	0.0470988	0.306946
denovo2179	5.13426e-06	1.31803e-10	5.13426e-06	0.000315122	4.92432e-08	9.92403e-05	0.00365432	0.210362
denovo4029	2.56515e-05	9.8853e-10	1.40608e-05	0.000320196	7.02813e-08	0.000118559	0.0119722	0.230697
denovo7416	0.000133617	2.23003e-08	6.67837e-05	0	0	0	0.037409	0.290868
denovo6409	0.000249779	5.06639e-08	0.000100662	0	0	0	0.0118812	0.230697
denovo6167	1.02915e-05	5.29576e-10	1.02915e-05	0.00030284	1.41996e-08	5.32908e-05	0.000271605	0.134053
denovo4100	0.000193563	4.5569e-08	9.54662e-05	5.31547e-06	1.41271e-10	5.31547e-06	0.0412099	0.299613
denovo2321	3.59513e-05	4.48101e-09	2.99366e-05	0.000168262	1.75727e-08	5.92835e-05	0.0383302	0.292893
denovo5943	4.10474e-05	2.50529e-09	2.23843e-05	0.000188083	1.63649e-08	5.721e-05	0.0147392	0.244016
denovo4138	0.000174383	1.69856e-08	5.82848e-05	5.31547e-06	1.41271e-10	5.31547e-06	0.00563735	0.210362
denovo4371	0.000158939	2.38537e-08	6.90706e-05	5.31547e-06	1.41271e-10	5.31547e-06	0.0225988	0.270695
denovo6494	0.000219416	3.61205e-08	8.49947e-05	1.59464e-05	1.27144e-09	1.59464e-05	0.016534	0.257115
denovo6801	3.5875e-05	5.24001e-10	1.02372e-05	5.06997e-06	1.28523e-10	5.06997e-06	0.00759568	0.219833
denovo4366	0.000148797	2.02183e-08	6.35897e-05	5.31547e-06	1.41271e-10	5.31547e-06	0.0212608	0.270695
denovo4007	0.000169028	1.70087e-08	5.83245e-05	5.31547e-06	1.41271e-10	5.31547e-06	0.00659568	0.210362
denovo7380	3.08102e-05	1.77928e-09	1.88642e-05	0.000122494	2.32302e-09	2.15547e-05	0.00281327	0.210362
denovo1328	0.000147964	1.87385e-08	6.12185e-05	0	0	0	0.0138688	0.244016
denovo2963	2.56943e-05	1.31951e-09	1.62451e-05	9.65741e-05	5.29978e-09	3.2557e-05	0.0445679	0.306946
denovo3561	4.10773e-05	2.17907e-09	2.08762e-05	0.000127273	6.05662e-09	3.48041e-05	0.0281667	0.270695
denovo887	6.64817e-05	3.78547e-09	2.75153e-05	5.31547e-06	1.41271e-10	5.31547e-06	0.0246667	0.270695
denovo4259	0.000107636	7.10186e-09	3.76878e-05	2.12619e-05	2.26034e-09	2.12619e-05	0.0381173	0.292893
denovo585	0.000147617	2.53116e-08	7.115e-05	0	0	0	0.032662	0.276922
denovo7289	6.16067e-05	4.47791e-09	2.99263e-05	0	0	0	0.0337407	0.276922
denovo4191	2.05057e-05	1.11993e-09	1.49662e-05	0.000147581	6.80501e-09	3.68918e-05	0.00284105	0.210362
denovo5105	0.000147724	2.14827e-08	6.55479e-05	5.31547e-06	1.41271e-10	5.31547e-06	0.0253302	0.270695
denovo1383	1.53715e-05	5.26414e-10	1.02607e-05	0.000116876	5.66651e-09	3.36646e-05	0.00570988	0.210362
denovo1978	0.000142733	1.48362e-08	5.44724e-05	0	0	0	0.00890123	0.225663
denovo5441	9.24399e-05	8.10801e-09	4.02691e-05	5.31547e-06	1.41271e-10	5.31547e-06	0.0264167	0.270695
denovo1595	1.02685e-05	5.27213e-10	1.02685e-05	9.14683e-05	4.70106e-09	3.06629e-05	0.0114352	0.230697
denovo6613	2.05532e-05	4.62997e-10	9.62286e-06	0.000106771	4.66318e-09	3.05391e-05	0.00768827	0.219833
denovo7068	1.02685e-05	5.27213e-10	1.02685e-05	9.6779e-05	4.92215e-09	3.13756e-05	0.00889198	0.225663
denovo1147	5.14575e-06	1.32394e-10	5.14575e-06	2.58758e-05	3.5359e-10	8.4094e-06	0.029659	0.276922
denovo1710	5.13426e-06	1.31803e-10	5.13426e-06	0.000106707	5.92385e-09	3.44205e-05	0.00518364	0.210362
denovo5043	4.62154e-05	2.10765e-09	2.05312e-05	5.31547e-06	1.41271e-10	5.31547e-06	0.0462932	0.306946
denovo7428	5.65023e-05	2.77214e-09	2.35463e-05	0	0	0	0.0142855	0.244016
denovo1393	0.000123037	1.65941e-08	5.76092e-05	0	0	0	0.0271559	0.270695
denovo162	0.000122291	1.12784e-08	4.74941e-05	0	0	0	0.0097037	0.230697
denovo1151	6.67205e-05	5.78494e-09	3.40145e-05	0	0	0	0.0425509	0.306641
denovo1976	3.58995e-05	8.55128e-10	1.30777e-05	5.31547e-06	1.41271e-10	5.31547e-06	0.0252593	0.270695
denovo6428	4.62338e-05	2.11378e-09	2.0561e-05	5.31547e-06	1.41271e-10	5.31547e-06	0.0465926	0.306946
denovo6696	4.61932e-05	2.44062e-09	2.20935e-05	0	0	0	0.0307917	0.276922
denovo29	5.13426e-06	1.31803e-10	5.13426e-06	8.13708e-05	6.29094e-09	3.5471e-05	0.0278503	0.270695
denovo3900	2.05485e-05	1.12048e-09	1.49698e-05	9.1726e-05	2.7423e-09	2.34192e-05	0.0101327	0.230697
denovo752	3.07456e-05	1.78014e-09	1.88687e-05	9.17724e-05	3.08042e-09	2.4821e-05	0.0431991	0.306946
denovo1673	1.54143e-05	5.27508e-10	1.02714e-05	8.63643e-05	6.30462e-09	3.55095e-05	0.0472932	0.306946
denovo2905	2.05172e-05	4.61063e-10	9.60274e-06	9.15193e-05	6.01021e-09	3.46705e-05	0.0405077	0.299214
denovo4497	5.10295e-06	1.30201e-10	5.10295e-06	0.000132051	1.39454e-08	5.28118e-05	0.0148009	0.244016
denovo4927	5.64793e-05	4.08456e-09	2.85817e-05	0	0	0	0.0399815	0.299214
denovo7557	0.000107095	6.5266e-09	3.61292e-05	0	0	0	0.00476698	0.210362
denovo5635	0	0	0	7.11071e-05	4.30356e-09	2.93379e-05	0.0137253	0.244016
denovo45	9.24235e-05	8.80429e-09	4.19626e-05	5.31547e-06	1.41271e-10	5.31547e-06	0.0336914	0.276922
denovo60	5.14575e-06	1.32394e-10	5.14575e-06	7.81307e-05	7.0718e-09	3.7608e-05	0.0471713	0.306946
denovo4209	8.65973e-05	6.56465e-09	3.62344e-05	5.31547e-06	1.41271e-10	5.31547e-06	0.0225525	0.270695
denovo6213	1.02059e-05	5.20802e-10	1.02059e-05	0.000121991	6.91061e-09	3.71769e-05	0.00554167	0.210362
denovo3331	1.02685e-05	5.27213e-10	1.02685e-05	0.000132039	1.58677e-08	5.63341e-05	0.0279645	0.270695
denovo4324	1.02685e-05	5.27213e-10	1.02685e-05	7.62517e-05	2.26236e-09	2.12714e-05	0.00664506	0.210362
denovo7671	8.66932e-05	4.64808e-09	3.04896e-05	5.09359e-06	1.29724e-10	5.09359e-06	0.00824691	0.225663
denovo4325	1.54028e-05	1.18623e-09	1.54028e-05	7.62045e-05	2.89597e-09	2.40665e-05	0.0277917	0.270695
denovo5884	5.13426e-06	1.31803e-10	5.13426e-06	8.1334e-05	2.39286e-09	2.18763e-05	0.00224846	0.210362
denovo1143	0.000101859	1.08582e-08	4.66008e-05	0	0	0	0.0245725	0.270695
denovo3903	5.14575e-06	1.32394e-10	5.14575e-06	4.15881e-05	1.63177e-09	1.80652e-05	0.0455355	0.306946
denovo5806	5.14575e-06	1.32394e-10	5.14575e-06	7.2128e-05	5.05661e-09	3.18013e-05	0.0321559	0.276922
denovo5224	0	0	0	4.06713e-05	2.1344e-09	2.06611e-05	0.0412377	0.299613
denovo5815	3.08034e-05	1.11948e-09	1.49631e-05	0	0	0	0.0337407	0.276922
denovo6425	9.18145e-05	4.33047e-09	2.94295e-05	0	0	0	0.00364506	0.210362
denovo7045	5.06278e-06	1.28159e-10	5.06278e-06	3.07343e-05	1.26958e-10	5.03902e-06	0.00177623	0.210362
denovo5197	1.54143e-05	5.27508e-10	1.02714e-05	6.60608e-05	2.4482e-09	2.21278e-05	0.0326127	0.276922
denovo6961	5.14575e-06	1.32394e-10	5.14575e-06	6.10154e-05	4.0822e-09	2.85734e-05	0.0469074	0.306946
denovo2146	3.59423e-05	1.18501e-09	1.53949e-05	0	0	0	0.017537	0.263469
denovo3388	5.13566e-05	2.30746e-09	2.14824e-05	0	0	0	0.0148657	0.244016
denovo5437	9.16772e-05	6.24046e-09	3.53284e-05	0	0	0	0.0095108	0.230697
denovo527	5.13426e-06	1.31803e-10	5.13426e-06	7.10835e-05	5.90679e-09	3.43709e-05	0.0490108	0.314803
denovo1374	6.11984e-05	3.39466e-09	2.60563e-05	0	0	0	0.0170725	0.260913
denovo2153	4.60725e-05	2.10592e-09	2.05228e-05	0	0	0	0.021392	0.270695
denovo3200	0	0	0	0.000112269	5.27932e-09	3.24941e-05	0.00215432	0.210362
denovo5092	3.07965e-05	1.11781e-09	1.4952e-05	0	0	0	0.0334352	0.276922
denovo5964	5.13426e-06	1.31803e-10	5.13426e-06	5.59265e-05	1.74761e-09	1.86955e-05	0.00891049	0.225663
denovo6991	5.64656e-05	3.42045e-09	2.61551e-05	0	0	0	0.0256296	0.270695
